# Supplementary material for: Interactions of Nucleosomes with Acidic Patch-Binding Peptides: A Combined Structural Bioinformatics, Molecular Modeling, Fluorescence Polarization, and Single-Molecule FRET Study
Source: Int J Mol Sci. 2023 Oct 14;24(20):15194. doi: 10.3390/ijms242015194 (PMC10606924; doi:10.3390/ijms242015194)
Supplement: Supplementary file 1 [file ijms-24-15194-s001.zip]

Archive with 1 entries (1 files):
- ijms-2655940-supplementary.pdf
